# Supplementary material for: A new species of Eriobotrya (Rosaceae) from Yunnan Province, China
Source: PhytoKeys. 2020 May 8;146:61–9. doi: 10.3897/phytokeys.146.50728 (PMC7228930; doi:10.3897/phytokeys.146.50728)
Supplement: XML Treatment for Eriobotrya laoshanica [file phytokeys.146.50728-treatment1.xml]

<!DOCTYPE tp:taxon-treatment
  PUBLIC "-//TaxonX//DTD Taxonomic Treatment Publishing DTD v0 20100105//EN" "tax-treatment-NSO.dtd">
<tp:taxon-treatment xmlns:tp="http://www.plazi.org/taxpub"><tp:treatment-meta><kwd-group><label>Taxon classification</label><kwd><named-content xmlns:xlink="http://www.w3.org/1999/xlink" content-type="kingdom">Plantae</named-content></kwd><kwd><named-content xmlns:xlink="http://www.w3.org/1999/xlink" content-type="order">Rosales</named-content></kwd><kwd><named-content xmlns:xlink="http://www.w3.org/1999/xlink" content-type="family">Rosaceae</named-content></kwd></kwd-group><mixed-citation publication-type="journal"><person-group><name><surname>Chen</surname><given-names>Su-Fang</given-names></name><name><surname>Meng</surname><given-names>Kai-Kai</given-names></name><name><surname>Guo</surname><given-names>Xi-Bing</given-names></name><name><surname>Zhao</surname><given-names>Wan-Yi</given-names></name><name><surname>Liao</surname><given-names>Wen-Bo</given-names></name><name><surname>Fan</surname><given-names>Qiang</given-names></name></person-group><article-title>A new species of <italic><tp:taxon-name><tp:taxon-name-part taxon-name-part-type="genus" reg="Eriobotrya">Eriobotrya</tp:taxon-name-part></tp:taxon-name></italic> (<tp:taxon-name><tp:taxon-name-part taxon-name-part-type="family">Rosaceae</tp:taxon-name-part></tp:taxon-name>) from Yunnan Province, China</article-title><source>PhytoKeys</source><day>08</day><month>5</month><year>2020</year><volume>146</volume><fpage>61</fpage><lpage>69</lpage><pub-id pub-id-type="doi">10.3897/phytokeys.146.50728</pub-id></mixed-citation></tp:treatment-meta><tp:nomenclature><tp:taxon-name><object-id xmlns:xlink="http://www.w3.org/1999/xlink" content-type="arpha" xlink:type="simple">49E803E9-0613-518F-A83F-0DF4012A1FB6</object-id>
              <tp:taxon-name-part taxon-name-part-type="genus" reg="Eriobotrya">Eriobotrya</tp:taxon-name-part>
              <tp:taxon-name-part taxon-name-part-type="species" reg="laoshanica">laoshanica</tp:taxon-name-part>
              <object-id xmlns:xlink="http://www.w3.org/1999/xlink" content-type="ipni" xlink:type="simple">urn:lsid:ipni.org:names:77209566-1</object-id>
            </tp:taxon-name><tp:taxon-authority>W.B. Liao, Q. Fan &amp; S.F. Chen</tp:taxon-authority><tp:taxon-status xmlns:xlink="http://www.w3.org/1999/xlink" xlink:type="simple">sp. nov.</tp:taxon-status></tp:nomenclature><tp:treatment-sec sec-type="material" id="SECID0EDOAC"><title>Type.</title><p>China. Yunnan Province, Malipo County, Mount Laoshan, in thin forests on the slopes of limestone hills, <named-content xmlns:xlink="http://www.w3.org/1999/xlink" content-type="dwc:verbatimCoordinates" xlink:type="simple"><named-content content-type="geo-json" specific-use="{&#34;type&#34;:&#34;Point&#34;,&#34;coordinates&#34;:[104.841333,22.984667]}" id="NCID0EMOAC" xlink:type="simple">22°59.08'N, 104°50.48'E</named-content></named-content>, 1160 m a.s.l., 14 October 2019, <italic>Q. Fan 17570</italic> (holotype: <named-content xmlns:xlink="http://www.w3.org/1999/xlink" content-type="dwc:institutional_code" xlink:type="simple">SYS</named-content>; isotypes: <named-content xmlns:xlink="http://www.w3.org/1999/xlink" content-type="dwc:institutional_code" xlink:type="simple">IBSC</named-content>, <named-content xmlns:xlink="http://www.w3.org/1999/xlink" content-type="dwc:institutional_code" xlink:type="simple">SYS</named-content>). (Figs <xref ref-type="fig" rid="F2">2</xref>, <xref ref-type="fig" rid="F3">3</xref>)</p><fig id="F2" position="float" orientation="portrait"><object-id xmlns:xlink="http://www.w3.org/1999/xlink" content-type="doi" xlink:type="simple">10.3897/phytokeys.146.50728.figure2</object-id><object-id xmlns:xlink="http://www.w3.org/1999/xlink" content-type="arpha" xlink:type="simple">03C9B16C-BB0E-57E0-B448-A06AD8F92288</object-id><label>Figure 2.</label><caption><p><italic><tp:taxon-name><tp:taxon-name-part taxon-name-part-type="genus" reg="Eriobotrya">Eriobotrya</tp:taxon-name-part> <tp:taxon-name-part taxon-name-part-type="species" reg="laoshanica">laoshanica</tp:taxon-name-part></tp:taxon-name></italic> sp. nov. <bold>A</bold> fruiting branch <bold>B</bold> inﬂorescence <bold>C</bold> ﬂower, front view <bold>D</bold> petal, adaxial view <bold>E</bold> ﬂower without corolla showing hypanthium and calyx lobes <bold>F</bold> fruit <bold>G</bold> fruit, in longitudinal section <bold>H</bold> fruit, in transverse section. <bold>A</bold> and <bold>F–H</bold> from <italic>Q. Fan 13900</italic><bold>B–E</bold> from <italic>Q. Fan 17570</italic>. Drawn by Yun-Xiao Liu.</p></caption><graphic xmlns:xlink="http://www.w3.org/1999/xlink" xlink:href="phytokeys-146-061-g002.jpg" position="float" orientation="portrait" xlink:type="simple" id="oo_407761.jpg"><uri content-type="original_file" xlink:type="simple">https://binary.pensoft.net/fig/407761</uri></graphic></fig><fig id="F3" position="float" orientation="portrait"><object-id xmlns:xlink="http://www.w3.org/1999/xlink" content-type="doi" xlink:type="simple">10.3897/phytokeys.146.50728.figure3</object-id><object-id xmlns:xlink="http://www.w3.org/1999/xlink" content-type="arpha" xlink:type="simple">BAE6A186-2EBF-5E58-9EC7-FCB071D2604C</object-id><label>Figure 3.</label><caption><p><italic><tp:taxon-name><tp:taxon-name-part taxon-name-part-type="genus" reg="Eriobotrya">Eriobotrya</tp:taxon-name-part> <tp:taxon-name-part taxon-name-part-type="species" reg="laoshanica">laoshanica</tp:taxon-name-part></tp:taxon-name></italic> sp. nov. <bold>A</bold> young flowering branch <bold>B</bold> reduced leaves and bract <bold>C</bold> flowering branch <bold>D</bold> young fruiting branch <bold>E</bold> fruits <bold>F</bold> habitat.</p></caption><graphic xmlns:xlink="http://www.w3.org/1999/xlink" xlink:href="phytokeys-146-061-g003.jpg" position="float" orientation="portrait" xlink:type="simple" id="oo_407762.jpg"><uri content-type="original_file" xlink:type="simple">https://binary.pensoft.net/fig/407762</uri></graphic></fig></tp:treatment-sec><tp:treatment-sec sec-type="diagnosis" id="SECID0EKPAC"><title>Diagnosis.</title><p>This species is similar to <italic><tp:taxon-name><tp:taxon-name-part taxon-name-part-type="genus" reg="Eriobotrya">E.</tp:taxon-name-part> <tp:taxon-name-part taxon-name-part-type="species" reg="malipoensis">malipoensis</tp:taxon-name-part></tp:taxon-name></italic> and <italic><tp:taxon-name><tp:taxon-name-part taxon-name-part-type="genus" reg="Eriobotrya">E.</tp:taxon-name-part> <tp:taxon-name-part taxon-name-part-type="species" reg="serrata">serrata</tp:taxon-name-part></tp:taxon-name></italic>, but differs from them in its leaf shape, indumentum on the lower leaf surfaces, longer petioles, much fewer flowers on the panicle, larger flowers, and other traits.</p></tp:treatment-sec><tp:treatment-sec sec-type="description" id="SECID0EHAAE"><title>Description.</title><p>Evergreen small tree, 4–10 m tall, much branched; stems 8–25 cm in diameter; branchlets grey-white, terete, glabrous, 6–10 mm in diameter. Leaves spirally inserted on branches and often crowded at tips of branchlets; petioles 2–5 cm long, glabrous; stipules elliptic or ovate-lanceolate, 1–3 × 0.5–1 cm, glabrous, caducous; leaf blades oblong or broad elliptic, 20–40 × 7–12 cm, thickly coriaceous, glabrous, midrib elevated on both surfaces, secondary veins 21–30 pairs, arching slightly and often dichotomous before reaching the margin, elevated on both surfaces margin serrate, apex acute or cuspidate, base cuneate, gradually tapering to the petiole. Inﬂorescence in terminal panicles, 15- to 30-flowered, 8–15 cm long, 6–10 cm in diameter, with 6–10 lateral racemes, the lowermost laterals in the axils of reduced leaves (often almost entirely consisting of the stipules only), upper ones in axils of bracts, lateral racemes sometimes branched in the lower part of the inflorescence; peduncle and pedicels densely yellow-brown tomentose; bracts ovate-triangular, 1–1.5 cm long, abaxially tomentose, adaxially glabrous or sparsely pubescent; bracteoles subulate or triangular, 3–8 mm long, abaxially densely tomentose, adaxially pubescent. Flowers 2.5–3 cm in diameter. Hypanthium obconical, 4–6 × 5–7 mm, abaxially densely yellow-brown tomentose, 5-lobed, the calyx lobes ovate, 3–5 × 2–4 mm, abaxially densely tomentose, adaxially glabrous; petals white, obovate or rotund, 6–9 × 5–10 mm, shortly clawed, glabrous, margin crisped or irregularly crenulate, apex retuse; stamens 20; flaments 3–6 mm long, glabrous; anthers 1–2 mm long; ovary semi-inferior, the free apex densely villous, ovoid, 2–3 mm across, 3–5-loculed, with 2 ovules per locule; styles 3–5, densely villous, 5–7 mm long, connate at base or fused from base to middle; ovules ovoid or ellipsoid, c. 1 mm across. Pome yellow at maturity, subglobose, 2.5–3.5 cm in diameter, glabrescent, crowned by the persistent calyx lobes forming an apical beak; pericarpium fleshy, ca. 3 mm thick. Seeds (1-) 2 per fruit.</p></tp:treatment-sec><tp:treatment-sec sec-type="phenology" id="SECID0EMAAE"><title>Phenology.</title><p>Flowering from September to October, fruiting from November to December.</p></tp:treatment-sec><tp:treatment-sec sec-type="etymology" id="SECID0ERAAE"><title>Etymology.</title><p>The specifc epithet refers to Laoshan Mountain, the locality of the type collection.</p></tp:treatment-sec><tp:treatment-sec sec-type="distribution" id="SECID0EWAAE"><title>Distribution and habitat.</title><p><italic><tp:taxon-name><tp:taxon-name-part taxon-name-part-type="genus" reg="Eriobotrya">Eriobotrya</tp:taxon-name-part> <tp:taxon-name-part taxon-name-part-type="species" reg="laoshanica">laoshanica</tp:taxon-name-part></tp:taxon-name></italic> is currently known only from two localities in Laoshan Natural Reserve, Malipo County, southeastern Yunnan, China. Here, the species is distributed in thin forests on the slopes of limestone hills at altitudes of 1100–1358 m a.s.l. The common associated tree species include <italic><tp:taxon-name><tp:taxon-name-part taxon-name-part-type="genus" reg="Aucuba">Aucuba</tp:taxon-name-part> <tp:taxon-name-part taxon-name-part-type="species" reg="chinensis">chinensis</tp:taxon-name-part></tp:taxon-name></italic>, <italic><tp:taxon-name><tp:taxon-name-part taxon-name-part-type="genus" reg="Caryodaphnopsis">Caryodaphnopsis</tp:taxon-name-part> <tp:taxon-name-part taxon-name-part-type="species" reg="tonkinensis">tonkinensis</tp:taxon-name-part></tp:taxon-name></italic>, <italic><tp:taxon-name><tp:taxon-name-part taxon-name-part-type="genus" reg="Ficus">Ficus</tp:taxon-name-part> <tp:taxon-name-part taxon-name-part-type="species" reg="semicordata">semicordata</tp:taxon-name-part></tp:taxon-name></italic>, <italic><tp:taxon-name><tp:taxon-name-part taxon-name-part-type="genus" reg="Firmiana">Firmiana</tp:taxon-name-part></tp:taxon-name></italic> sp., <italic><tp:taxon-name><tp:taxon-name-part taxon-name-part-type="genus" reg="Garcinia">Garcinia</tp:taxon-name-part> <tp:taxon-name-part taxon-name-part-type="species" reg="paucinervis">paucinervis</tp:taxon-name-part></tp:taxon-name></italic>, <italic><tp:taxon-name><tp:taxon-name-part taxon-name-part-type="genus" reg="Machilus">Machilus</tp:taxon-name-part></tp:taxon-name></italic> sp. and <italic><tp:taxon-name><tp:taxon-name-part taxon-name-part-type="genus" reg="Syzygium">Syzygium</tp:taxon-name-part> <tp:taxon-name-part taxon-name-part-type="species" reg="claviflorum">claviflorum</tp:taxon-name-part></tp:taxon-name></italic>.</p></tp:treatment-sec><tp:treatment-sec sec-type="conservation status" id="SECID0EMDAE"><title>Conservation status.</title><p>Only two populations were found with no more than 50 mature individuals in a total area of about 5 km<sup>2</sup>. It’s about 6.5 km away between the two populations. The wood of this species is very suitable for firewood. During the expedition in 2019, we found that at least two big trees about 15 cm in diameter were felled by the local villagers. Thus the species could be considered as CR (Critically Endangered) status according to IUCN Red List criteria (B2ab(v); <xref ref-type="bibr" rid="B4">IUCN 2019</xref>).</p></tp:treatment-sec><tp:treatment-sec sec-type="notes" id="SECID0EYDAE"><title>Note.</title><p>The closest relative of <italic><tp:taxon-name><tp:taxon-name-part taxon-name-part-type="genus" reg="Eriobotrya">Eriobotrya</tp:taxon-name-part> <tp:taxon-name-part taxon-name-part-type="species" reg="laoshanica">laoshanica</tp:taxon-name-part></tp:taxon-name></italic> on morphological grounds could be <italic><tp:taxon-name><tp:taxon-name-part taxon-name-part-type="genus" reg="Eriobotrya">E.</tp:taxon-name-part> <tp:taxon-name-part taxon-name-part-type="species" reg="malipoensis">malipoensis</tp:taxon-name-part></tp:taxon-name></italic> Kuan, which usually coexists with the new species. They shared several characteristics, e.g., the long thick-coriaceous leaves that are up to 40 cm long; styles 3–5; and the subglobose fruits. The new species can be distinguished from <italic><tp:taxon-name><tp:taxon-name-part taxon-name-part-type="genus" reg="Eriobotrya">E.</tp:taxon-name-part> <tp:taxon-name-part taxon-name-part-type="species" reg="malipoensis">malipoensis</tp:taxon-name-part></tp:taxon-name></italic>, however, by its longer petioles (2–5 vs. 0.5–1 cm); indumentum on the lower leaf surfaces (densely tomentose vs. glabrous); much fewer flowers (15- to 30-flowered vs. 50- to 100-flowered) on the panicle; larger flowers (2.5–3 vs. 1.5–2 cm in diameter); and non-angulated (vs. angulated) young fruits. <italic><tp:taxon-name><tp:taxon-name-part taxon-name-part-type="genus" reg="Eriobotrya">E.</tp:taxon-name-part> <tp:taxon-name-part taxon-name-part-type="species" reg="laoshanica">laoshanica</tp:taxon-name-part></tp:taxon-name></italic> also has some resemblance to <italic><tp:taxon-name><tp:taxon-name-part taxon-name-part-type="genus" reg="Eriobotrya">E.</tp:taxon-name-part> <tp:taxon-name-part taxon-name-part-type="species" reg="serrata">serrata</tp:taxon-name-part></tp:taxon-name></italic> Vidal but differs in its thicker leaves; leaf shape (oblong to broad elliptic vs. obovate to oblanceolate); more lateral veins (21–30 vs. 10–16 pairs); and larger fruits (2.5–3.5 vs. 1.5–1.8 cm in diameter) (Table <xref ref-type="table" rid="T1">1</xref> and Fig. <xref ref-type="fig" rid="F4">4</xref>).</p><p>To distinguish these species of <italic><tp:taxon-name><tp:taxon-name-part taxon-name-part-type="genus" reg="Eriobotrya">Eriobotrya</tp:taxon-name-part></tp:taxon-name></italic> flowering in autumn and winter (from September to February) in China, an identification key is provided (based on <xref ref-type="bibr" rid="B16">Zhang et al. 1990</xref>; <xref ref-type="bibr" rid="B3">Gu and Spongberg 2003</xref>; <xref ref-type="bibr" rid="B2">Ding et al. 2015</xref>).</p><fig id="F4" position="float" orientation="portrait"><object-id xmlns:xlink="http://www.w3.org/1999/xlink" content-type="doi" xlink:type="simple">10.3897/phytokeys.146.50728.figure4</object-id><object-id xmlns:xlink="http://www.w3.org/1999/xlink" content-type="arpha" xlink:type="simple">E16EBF64-97BA-5116-82C9-8A55AD50A9B9</object-id><label>Figure 4.</label><caption><p>Morphological comparisons amongst <italic><tp:taxon-name><tp:taxon-name-part taxon-name-part-type="genus" reg="Eriobotrya">Eriobotrya</tp:taxon-name-part> <tp:taxon-name-part taxon-name-part-type="species" reg="laoshanica">laoshanica</tp:taxon-name-part></tp:taxon-name></italic>, <italic><tp:taxon-name><tp:taxon-name-part taxon-name-part-type="genus" reg="Eriobotrya">E.</tp:taxon-name-part> <tp:taxon-name-part taxon-name-part-type="species" reg="malipoensis">malipoensis</tp:taxon-name-part></tp:taxon-name></italic> and <italic><tp:taxon-name><tp:taxon-name-part taxon-name-part-type="genus" reg="Eriobotrya">E.</tp:taxon-name-part> <tp:taxon-name-part taxon-name-part-type="species" reg="serrata">serrata</tp:taxon-name-part></tp:taxon-name></italic>. <bold>A–C</bold> leaves of <italic><tp:taxon-name><tp:taxon-name-part taxon-name-part-type="genus" reg="Eriobotrya">E.</tp:taxon-name-part> <tp:taxon-name-part taxon-name-part-type="species" reg="serrata">serrata</tp:taxon-name-part></tp:taxon-name></italic> (<bold>A</bold>), <italic><tp:taxon-name><tp:taxon-name-part taxon-name-part-type="genus" reg="Eriobotrya">E.</tp:taxon-name-part> <tp:taxon-name-part taxon-name-part-type="species" reg="malipoensis">malipoensis</tp:taxon-name-part></tp:taxon-name></italic> (<bold>B</bold>) and <italic><tp:taxon-name><tp:taxon-name-part taxon-name-part-type="genus" reg="Eriobotrya">E.</tp:taxon-name-part> <tp:taxon-name-part taxon-name-part-type="species" reg="laoshanica">laoshanica</tp:taxon-name-part></tp:taxon-name></italic> (<bold>C</bold>) <bold>D–F</bold> abaxial leaf surface of <italic><tp:taxon-name><tp:taxon-name-part taxon-name-part-type="genus" reg="Eriobotrya">E.</tp:taxon-name-part> <tp:taxon-name-part taxon-name-part-type="species" reg="serrata">serrata</tp:taxon-name-part></tp:taxon-name></italic> (<bold>D</bold>), <italic><tp:taxon-name><tp:taxon-name-part taxon-name-part-type="genus" reg="Eriobotrya">E.</tp:taxon-name-part> <tp:taxon-name-part taxon-name-part-type="species" reg="malipoensis">malipoensis</tp:taxon-name-part></tp:taxon-name></italic> (<bold>E</bold>) and <italic><tp:taxon-name><tp:taxon-name-part taxon-name-part-type="genus" reg="Eriobotrya">E.</tp:taxon-name-part> <tp:taxon-name-part taxon-name-part-type="species" reg="laoshanica">laoshanica</tp:taxon-name-part></tp:taxon-name></italic> (<bold>F</bold>) <bold>G, H</bold> flowers of <italic><tp:taxon-name><tp:taxon-name-part taxon-name-part-type="genus" reg="Eriobotrya">E.</tp:taxon-name-part> <tp:taxon-name-part taxon-name-part-type="species" reg="malipoensis">malipoensis</tp:taxon-name-part></tp:taxon-name></italic> (<bold>G</bold>) and <italic><tp:taxon-name><tp:taxon-name-part taxon-name-part-type="genus" reg="Eriobotrya">E.</tp:taxon-name-part> <tp:taxon-name-part taxon-name-part-type="species" reg="laoshanica">laoshanica</tp:taxon-name-part></tp:taxon-name></italic> (<bold>H</bold>). Photos taken by Qiang Fan.</p></caption><graphic xmlns:xlink="http://www.w3.org/1999/xlink" xlink:href="phytokeys-146-061-g004.jpg" position="float" orientation="portrait" xlink:type="simple" id="oo_407763.jpg"><uri content-type="original_file" xlink:type="simple">https://binary.pensoft.net/fig/407763</uri></graphic></fig><table-wrap id="T1" position="float" orientation="portrait"><label>Table 1.</label><caption><p>Morphological comparisons amongst <italic><tp:taxon-name><tp:taxon-name-part taxon-name-part-type="genus" reg="Eriobotrya">Eriobotrya</tp:taxon-name-part> <tp:taxon-name-part taxon-name-part-type="species" reg="laoshanica">laoshanica</tp:taxon-name-part></tp:taxon-name></italic>, <italic><tp:taxon-name><tp:taxon-name-part taxon-name-part-type="genus" reg="Eriobotrya">E.</tp:taxon-name-part> <tp:taxon-name-part taxon-name-part-type="species" reg="malipoensis">malipoensis</tp:taxon-name-part></tp:taxon-name></italic> and <italic><tp:taxon-name><tp:taxon-name-part taxon-name-part-type="genus" reg="Eriobotrya">E.</tp:taxon-name-part> <tp:taxon-name-part taxon-name-part-type="species" reg="serrata">serrata</tp:taxon-name-part></tp:taxon-name></italic>.</p></caption><table id="TID0EV4AE" rules="all"><tbody><tr><th rowspan="1" colspan="1">Characters</th><th rowspan="1" colspan="1">
                      <italic><tp:taxon-name><tp:taxon-name-part taxon-name-part-type="genus" reg="Eriobotrya">E.</tp:taxon-name-part> <tp:taxon-name-part taxon-name-part-type="species" reg="laoshanica">laoshanica</tp:taxon-name-part></tp:taxon-name></italic>
                    </th><th rowspan="1" colspan="1">
                      <italic><tp:taxon-name><tp:taxon-name-part taxon-name-part-type="genus" reg="Eriobotrya">E.</tp:taxon-name-part> <tp:taxon-name-part taxon-name-part-type="species" reg="malipoensis">malipoensis</tp:taxon-name-part></tp:taxon-name></italic>
                    </th><th rowspan="1" colspan="1">
                      <italic><tp:taxon-name><tp:taxon-name-part taxon-name-part-type="genus" reg="Eriobotrya">E.</tp:taxon-name-part> <tp:taxon-name-part taxon-name-part-type="species" reg="serrata">serrata</tp:taxon-name-part></tp:taxon-name></italic>
                    </th></tr><tr><td rowspan="1" colspan="1">Leaf shape and size</td><td rowspan="1" colspan="1">oblong or broad elliptic, 20–40 × 7–12 cm</td><td rowspan="1" colspan="1">oblong or oblong-obovate, 30–40 × 10–15 cm</td><td rowspan="1" colspan="1">obovate or oblanceolate, 9–23 × 3.5–13 cm</td></tr><tr><td rowspan="1" colspan="1">Texture of leaves</td><td rowspan="1" colspan="1">thickly coriaceous</td><td rowspan="1" colspan="1">thickly coriaceous</td><td rowspan="1" colspan="1">thinly coriaceous</td></tr><tr><td rowspan="1" colspan="1">Indumentum on the lower leaf surfaces</td><td rowspan="1" colspan="1">glabrous</td><td rowspan="1" colspan="1">densely rusty tomentose</td><td rowspan="1" colspan="1">tomentose when young, glabrescent</td></tr><tr><td rowspan="1" colspan="1">Petiole length</td><td rowspan="1" colspan="1">2–5 cm</td><td rowspan="1" colspan="1">0.5–1 cm</td><td rowspan="1" colspan="1">1.5–3 cm</td></tr><tr><td rowspan="1" colspan="1">Lateral veins</td><td rowspan="1" colspan="1">21–30 pairs</td><td rowspan="1" colspan="1">20–25 pairs</td><td rowspan="1" colspan="1">10–16 pairs</td></tr><tr><td rowspan="1" colspan="1">Inﬂorescences</td><td rowspan="1" colspan="1">with reduced leaves, 15- to 30-flowered</td><td rowspan="1" colspan="1">without reduced leaves, 50- to 100-flowered</td><td rowspan="1" colspan="1">without reduced leaves, 30- to 60-flowered</td></tr><tr><td rowspan="1" colspan="1">Flower size (diameter)</td><td rowspan="1" colspan="1">2.5–3 cm</td><td rowspan="1" colspan="1">1.5–2 cm</td><td rowspan="1" colspan="1">1–2 cm</td></tr><tr><td rowspan="1" colspan="1">Fruit shape and size (diameter)</td><td rowspan="1" colspan="1">subglobose, 2.5–3.5 cm</td><td rowspan="1" colspan="1">pyriform, 2–3.5 cm</td><td rowspan="1" colspan="1">ovoid or pyriform, 1.5–1.8 cm</td></tr></tbody></table></table-wrap></tp:treatment-sec><tp:treatment-sec sec-type="material" id="SECID0ESGAE"><title>Additional specimens examined (paratypes).</title><p>China. Yunnan: Malipo, Laoshan natural reserve, <named-content xmlns:xlink="http://www.w3.org/1999/xlink" content-type="dwc:verbatimCoordinates" xlink:type="simple"><named-content content-type="geo-json" specific-use="{&#34;type&#34;:&#34;Point&#34;,&#34;coordinates&#34;:[104.846667,22.977667]}" id="NCID0E2GAE" xlink:type="simple">22°58.66'N, 104°50.80'E</named-content></named-content>, 1135 m a.s.l., 16 September 2015 (young fl.), <italic>Q. Fan 13700</italic> (<named-content xmlns:xlink="http://www.w3.org/1999/xlink" content-type="dwc:institutional_code" xlink:type="simple">SYS</named-content>); the same locality, 16 September 2015 (young fl.), <italic>Q. Fan 13701</italic> (<named-content xmlns:xlink="http://www.w3.org/1999/xlink" content-type="dwc:institutional_code" xlink:type="simple">SYS</named-content>); the same locality, <named-content xmlns:xlink="http://www.w3.org/1999/xlink" content-type="dwc:verbatimCoordinates" xlink:type="simple"><named-content content-type="geo-json" specific-use="{&#34;type&#34;:&#34;Point&#34;,&#34;coordinates&#34;:[104.844000,22.985000]}" id="NCID0ERHAE" xlink:type="simple">22°59.10'N, 104°50.64'E</named-content></named-content>, 1140 m a.s.l., 30 November 2015 (young fr.), <italic>Q. Fan 13887</italic> (<named-content xmlns:xlink="http://www.w3.org/1999/xlink" content-type="dwc:institutional_code" xlink:type="simple">SYS</named-content>); the same locality, 1140 m a.s.l., 30 November 2015 (fr.), <italic>Q. Fan 13900</italic> (<named-content xmlns:xlink="http://www.w3.org/1999/xlink" content-type="dwc:institutional_code" xlink:type="simple">SYS</named-content>); the same locality, 1140 m a.s.l., 30 November 2015 (fr.), <italic>Q. Fan 13901</italic> (<named-content xmlns:xlink="http://www.w3.org/1999/xlink" content-type="dwc:institutional_code" xlink:type="simple">SYS</named-content>); the same locality, 1160 m a.s.l., 26 September 2019 (young fl.), <italic>Q. Fan 17540</italic> (<named-content xmlns:xlink="http://www.w3.org/1999/xlink" content-type="dwc:institutional_code" xlink:type="simple">SYS</named-content>); the same locality, 1358 m a.s.l., 26 September 2019 (no fl. and no fr.), <italic>Q. Fan 17543</italic> (<named-content xmlns:xlink="http://www.w3.org/1999/xlink" content-type="dwc:institutional_code" xlink:type="simple">SYS</named-content>).</p></tp:treatment-sec><ref-list><ref id="B4"><mixed-citation xmlns:xlink="http://www.w3.org/1999/xlink" xlink:type="simple"><institution xlink:type="simple">IUCN</institution> (<year>2019</year>) Guidelines for Using the IUCN Red List Categories and Criteria. version 14. Prepared by the Standards and Petitions Subcommittee of the IUCN Species Survival Commission. <ext-link xlink:type="simple" ext-link-type="uri" xlink:href="http://cmsdocs.s3.amazonaws.com/RedListGuidelines.pdf">http://cmsdocs.s3.amazonaws.com/RedListGuidelines.pdf</ext-link> [Accessed 7 December 2019]</mixed-citation></ref><ref id="B16"><mixed-citation xmlns:xlink="http://www.w3.org/1999/xlink" xlink:type="simple"><person-group><name name-style="western"><surname>Zhang</surname><given-names>HZ</given-names></name><name name-style="western"><surname>Peng</surname><given-names>SA</given-names></name><name name-style="western"><surname>Cai</surname><given-names>LH</given-names></name><name name-style="western"><surname>Fang</surname><given-names>DQ</given-names></name></person-group> (<year>1990</year>) <article-title>The germplasm resources of the genus <italic><tp:taxon-name><tp:taxon-name-part taxon-name-part-type="genus">Eriobotrya</tp:taxon-name-part></tp:taxon-name></italic> with special reference on the origin of <italic><tp:taxon-name><tp:taxon-name-part taxon-name-part-type="genus">E.</tp:taxon-name-part> <tp:taxon-name-part taxon-name-part-type="species">japonica</tp:taxon-name-part></tp:taxon-name></italic> Lindl.</article-title><source>Acta Horticulturae Sinica</source><volume>17</volume>: <fpage>5</fpage>–<lpage>12</lpage>. [in Chinese] <ext-link xlink:type="simple" ext-link-type="uri" xlink:href="http://search.cnki.net/down/default.aspx?filename=YYXB199001002%26dbcode=CJFD%26year=1990%26dflag=pdfdown">http://search.cnki.net/down/default.aspx?filename=YYXB199001002&amp;dbcode=CJFD&amp;year=1990&amp;dflag=pdfdown</ext-link></mixed-citation></ref><ref id="B3"><mixed-citation xmlns:xlink="http://www.w3.org/1999/xlink" xlink:type="simple"><person-group><name name-style="western"><surname>Gu</surname><given-names>CZ</given-names></name><name name-style="western"><surname>Spongberg</surname><given-names>AS</given-names></name></person-group> (<year>2003</year>) <article-title><italic><tp:taxon-name><tp:taxon-name-part taxon-name-part-type="genus">Eriobotrya</tp:taxon-name-part></tp:taxon-name></italic>.</article-title> In: <person-group><name name-style="western"><surname>Wu</surname><given-names>ZY</given-names></name><name name-style="western"><surname>Raven</surname><given-names>PH</given-names></name><name name-style="western"><surname>Hong</surname><given-names>DY</given-names></name></person-group> (<role>Eds</role>) <issue-title>Flora of China 9.</issue-title><source>Science Press, Beijing and Missouri Botanical Garden Press, St. Louis</source>, <fpage>140</fpage>–<lpage>143</lpage>.</mixed-citation></ref><ref id="B2"><mixed-citation xmlns:xlink="http://www.w3.org/1999/xlink" xlink:type="simple"><person-group><name name-style="western"><surname>Ding</surname><given-names>MY</given-names></name><name name-style="western"><surname>Fan</surname><given-names>Q</given-names></name><name name-style="western"><surname>Guo</surname><given-names>W</given-names></name><name name-style="western"><surname>Shi</surname><given-names>S</given-names></name><name name-style="western"><surname>Liao</surname><given-names>WB</given-names></name></person-group> (<year>2015</year>) <article-title>Valid publication of the name <tp:taxon-name><tp:taxon-name-part taxon-name-part-type="genus">Eriobotrya</tp:taxon-name-part> <tp:taxon-name-part taxon-name-part-type="hybrid-sign">×</tp:taxon-name-part> <tp:taxon-name-part taxon-name-part-type="species">daduheensis</tp:taxon-name-part></tp:taxon-name> (<tp:taxon-name><tp:taxon-name-part taxon-name-part-type="subtribe">Malinae</tp:taxon-name-part></tp:taxon-name>, <tp:taxon-name><tp:taxon-name-part taxon-name-part-type="family">Rosaceae</tp:taxon-name-part></tp:taxon-name>).</article-title><source>Phytotaxa</source><volume>212</volume>: <fpage>095</fpage>–<lpage>098</lpage>. <ext-link xlink:type="simple" ext-link-type="doi" xlink:href="10.11646/phytotaxa.212.1.5">https://doi.org/10.11646/phytotaxa.212.1.5</ext-link></mixed-citation></ref></ref-list></tp:taxon-treatment>
